# Supplementary material for: Functional Precision Oncology in Fibrolamellar Carcinoma: Ex Vivo Identification of Therapeutic Vulnerabilities
Source: Cancers (Basel). 2026 May 27;18(11):1744. doi: 10.3390/cancers18111744 (PMC13255816; doi:10.3390/cancers18111744)
Supplement: Supplementary file 1 [file cancers-18-01744-s001.zip]

Archive with 2 entries (2 files):
- cancers-4285227-supplementary Figure S1.jpg
- cancers-4285227-supplementary-File S1-Nagourney_STROBE_Assessment.pdf
